# Supplementary material for: Degradation of Bioderived Polyurethane Composites by Spectroscopy in ISO20200 Composting Conditions
Source: Polymers (Basel). 2024 Jul 20;16(14):2071. doi: 10.3390/polym16142071 (PMC11280820; doi:10.3390/polym16142071)
Supplement: Supplementary file 1 [file polymers-16-02071-s001.zip]

Archive with 1 entries (1 files):
- polymers-2961514-supplementary.pdf
